# Supplementary material for: Drivers and Distribution of Henipavirus-Induced Syncytia: What Do We Know?
Source: Viruses. 2021 Sep 2;13(9):1755. doi: 10.3390/v13091755 (PMC8472861; doi:10.3390/v13091755)
Supplement: Supplementary file 1 [file viruses-13-01755-s001.zip]

Archive with 1 entries (1 files):
- viruses-1303101-supplementary.pdf
